# Supplementary material for: Increased Brucella abortus asRNA_0067 expression under intraphagocytic stressors is associated with enhanced virB2 transcription
Source: Arch Microbiol. 2024 May 31;206(6):285. doi: 10.1007/s00203-024-03984-8 (PMC11139718; doi:10.1007/s00203-024-03984-8)
Supplement: Supplementary file 1 — Supplementary file1 (XLSX 12 KB) [file 203_2024_3984_MOESM1_ESM.xlsx]

## Sheet: 2308 ISM
		1a	1b	2a	2b	3a	3b
	ISM_A1 (modified GEM pH 4.5)	87	92	86	89	84	90
	ISM_A2 (modified GEM pH 5)	117	120	115	115	119	111
	ISM_R (MM1 pH 6.5)	206	204	202	203	205	198

## Sheet: 2308 same pH 4.5
		1a	1b	2a	2b	3a	3b
	ISM_A1 (modified GEM pH 4.5)	272	268	275	270	267	269
	MM1 pH 4.5	85	83	89	82	90	87
	Brucella Broth pH 4.5	132	130	124	128	125	129

## Sheet: 2308 vs. mutant
		1a	1b	2a	2b	3a	3b
	S2308	87	89	99	95	92	93
	ΔRNA_0067	67	65	84	79	75	72
