# Supplementary material for: Increased Brucella abortus asRNA_0067 expression under intraphagocytic stressors is associated with enhanced virB2 transcription
Source: Arch Microbiol. 2024 May 31;206(6):285. doi: 10.1007/s00203-024-03984-8 (PMC11139718; doi:10.1007/s00203-024-03984-8)
Supplement: Supplementary file 2 — Supplementary file2 (XLSX 35 KB) [file 203_2024_3984_MOESM2_ESM.xlsx]

## Sheet: 2308 RNAs 67 & 69 un MM1 & GEM 
		(Control) Brucella Broth pH 7
	Sample	Ct 16S rRNA		Ct asRNA_0067	ΔCt	ΔΔCt	2-ΔΔCt			Ct RNA_0069	ΔCt	ΔΔCt	2-ΔΔCt
	1a	7.93		21.36	13.43	-0.08	1.05702			23.6	15.67	0.07	0.952638
	1b	7.77		21.38	13.61	0.1	0.933033			23.26	15.49	-0.11	1.07923
	2a	8.05		21.5	13.45	-0.06	1.04247			23.78	15.73	0.13	0.913831
	2b	7.84		21.41	13.57	0.06	0.959264			23.41	15.57	-0.03	1.02101
	3a	7.92		21.41	13.49	-0.02	1.01396			23.51	15.59	-0.01	1.00696
	3b	7.87		21.42	13.55	0.04	0.972655			23.42	15.55	-0.05	1.03526
				x̅ ΔCt	13.51					x̅ ΔCt	15.6
		modified GEM pH 4.5
	Sample	Ct 16S rRNA		Ct asRNA_0067	ΔCt	ΔΔCt	2-ΔΔCt	x̅ Fold change		Ct RNA_0069	ΔCt	ΔΔCt	2-ΔΔCt	x̅ Fold change
	1a	7.78		17.63	9.85	-3.66	12.6407	13.1		22.6	14.82	-0.78	1.71713	1.6
	1b	7.62		17.42	9.8	-3.71	13.0864			22.49	14.87	-0.73	1.65864
	2a	7.9		17.68	9.78	-3.73	13.2691			22.91	15.01	-0.59	1.50525
	2b	7.69		17.45	9.76	-3.75	13.4543			22.66	14.97	-0.63	1.54756
	3a	7.77		17.54	9.77	-3.74	13.3614			22.72	14.95	-0.65	1.56917
	3b	7.72		17.53	9.81	-3.7	12.996			22.61	14.89	-0.71	1.6358
		MM1 pH 5.5
	Sample	Ct 16S rRNA		Ct asRNA_0067	ΔCt	ΔΔCt	2-ΔΔCt	x̅ Fold change		Ct RNA_0069	ΔCt	ΔΔCt	2-ΔΔCt	x̅ Fold change
	1a	7.4		19.47	12.07	-1.44	2.71321	2.6		22.03	14.63	-0.97	1.95884	1.8
	1b	7.24		19.36	12.12	-1.39	2.62079			21.91	14.67	-0.93	1.90528
	2a	7.52		19.68	12.16	-1.35	2.54912			22.31	14.79	-0.81	1.75321
	2b	7.31		19.46	12.15	-1.36	2.56685			22.07	14.76	-0.84	1.79005
	3a	7.39		19.49	12.1	-1.41	2.65737			22.11	14.72	-0.88	1.84038
	3b	7.34		19.38	12.04	-1.47	2.77022			22.09	14.75	-0.85	1.8025

## Sheet: 2308 ISM (RT-qPCR)
		(Control) Brucella Broth pH 7
	Sample	Ct 16S rRNA		Ct virB2	ΔCt	ΔΔCt	2-ΔΔCt			Ct asRNA_0067	ΔCt	ΔΔCt	2-ΔΔCt			Ct bspB	ΔCt	ΔΔCt	2-ΔΔCt
	1a	8.18		26.96	18.71	-0.06	1.04247			22.73	14.58	0.03	0.97942			24.74	16.51	-0.05	1.03526
	1b	7.21		25.94	18.73	-0.04	1.02811			21.64	14.43	-0.12	1.08673			23.69	16.48	-0.08	1.05702
	2a	8.27		27.05	18.78	0.01	0.993092			22.96	14.69	0.14	0.907519			24.71	16.44	-0.12	1.08673
	2b	7.93		26.78	18.85	0.08	0.946058			22.45	14.52	-0.03	1.02101			24.7	16.77	0.21	0.864537
	3a	8.42		27.21	18.79	0.02	0.986233			23.13	14.71	0.16	0.895025			24.87	16.45	-0.11	1.07923
	3b	8.73		27.49	18.76	-0.01	1.00696			23.12	14.39	-0.16	1.11729			25.45	16.72	0.16	0.895025
				x̅ ΔCt	18.77					x̅ ΔCt	14.55					x̅ ΔCt	16.56
		ISM_A1 (modified GEM pH 4.5)
	Sample	Ct 16S rRNA		Ct virB2	ΔCt	ΔΔCt	2-ΔΔCt	x̅ Fold change		Ct asRNA_0067	ΔCt	ΔΔCt	2-ΔΔCt	x̅ Fold change		Ct bspB	ΔCt	ΔΔCt	2-ΔΔCt	x̅ Fold change
	1a	7.16		18.52	11.36	-7.41	170.072	176.5		18.18	11.02	-3.53	11.5514	11.8		22.93	15.77	-0.79	1.72907	1.6
	1b	6.8		18.13	11.33	-7.44	173.645			17.76	10.96	-3.59	12.042			22.71	15.91	-0.65	1.58008
	2a	7.88		19.1	11.22	-7.55	187.403			18.82	10.94	-3.61	12.2101			23.67	15.79	-0.77	1.67018
	2b	7.34		18.51	11.17	-7.6	194.012			18.3	10.96	-3.59	12.042			23.19	15.85	-0.71	1.54756
	3a	8.22		19.64	11.42	-7.35	163.144			19.3	11.08	-3.47	11.0809			24.14	15.92	-0.64	1.59107
	3b	7.53		18.88	11.35	-7.42	171.255			18.5	10.97	-3.58	11.9588			23.42	15.89	-0.67	1.6358
		ISM_A2 (modified GEM pH 5)
	Sample	Ct 16S rRNA		Ct virB2	ΔCt	ΔΔCt	2-ΔΔCt	x̅ Fold change		Ct asRNA_0067	ΔCt	ΔΔCt	2-ΔΔCt	x̅ Fold change		Ct bspB	ΔCt	ΔΔCt	2-ΔΔCt	x̅ Fold change
	1a	7.99		20.37	12.38	-6.39	83.8652	84.4		20.08	12.09	-2.46	5.50217	5.1		24.85	16.86	0.3	0.812252	0.7
	1b	7.82		20.18	12.36	-6.41	85.0359			20.02	12.2	-2.35	5.09824			24.7	16.88	0.32	0.80107
	2a	8.13		20.48	12.35	-6.42	85.6274			20.19	12.06	-2.49	5.61778			25.07	16.94	0.38	0.768438
	2b	7.23		19.51	12.28	-6.49	89.8845			19.41	12.18	-2.37	5.16941			24.13	16.9	0.34	0.790041
	3a	6.87		19.29	12.42	-6.35	81.5719			19.18	12.31	-2.24	4.72397			23.72	16.85	0.29	0.817902
	3b	7.55		19.99	12.44	-6.33	80.4489			19.78	12.23	-2.32	4.99332			24.53	16.98	0.42	0.747425
		ISM_R (MM1 pH 6.5)
	Sample	Ct 16S rRNA		Ct virB2	ΔCt	ΔΔCt	2-ΔΔCt	x̅ Fold change		Ct asRNA_0067	ΔCt	ΔΔCt	2-ΔΔCt	x̅ Fold change		Ct bspB	ΔCt	ΔΔCt	2-ΔΔCt	x̅ Fold change
	1a	6.66		22.03	15.37	-3.31	9.91766	10.5		20.42	13.76	-0.79	1.72907	1.6		26.43	19.77	3.21	0.108067	0.1
	1b	7.24		22.63	15.39	-3.38	10.4107			21.07	13.83	-0.72	1.64718			27.05	19.81	3.25	0.105112
	2a	6.85		22.18	15.33	-3.44	10.8528			20.72	13.87	-0.68	1.60214			26.83	19.98	3.42	0.0934281
	2b	7.32		22.68	15.36	-3.41	10.6295			21.16	13.84	-0.71	1.6358			27.11	19.79	3.23	0.106579
	3a	7.79		23.21	15.42	-3.35	10.1965			21.53	13.74	-0.81	1.75321			27.63	19.84	3.28	0.102949
	3b	7.92		23.17	15.25	-3.52	11.4716			21.65	13.73	-0.82	1.76541			27.67	19.75	3.19	0.109576

## Sheet: 2308 same pH 4.5 (RT-qPCR )
		(Control) Brucella Broth pH 7
	Sample	Ct 16S rRNA		Ct virB2	ΔCt	ΔΔCt	2-ΔΔCt			Ct RNA_0067	ΔCt	ΔΔCt	2-ΔΔCt			Ct bspB	ΔCt	ΔΔCt	2-ΔΔCt
	1a	8.37		26.96	19.21	-0.06	1.04247			22.63	14.26	0.1	0.933033			25.74	17.37	0.13	0.913831
	1b	7.96		26.93	18.97	-0.04	1.02811			21.95	13.99	-0.17	1.12506			24.88	16.92	-0.32	1.24833
	2a	8.41		27.66	19.25	0.01	0.993092			22.72	14.31	0.15	0.90125			25.79	17.38	0.14	0.907519
	2b	8.02		27.15	19.13	0.08	0.946058			22.11	14.09	-0.07	1.04972			25.31	17.29	0.05	0.965936
	3a	7.73		26.91	19.18	0.02	0.986233			21.99	14.26	0.1	0.933033			24.98	17.25	0.01	0.993092
	3b	8.51		27.55	19.04	-0.01	1.00696			22.56	14.05	-0.11	1.07923			25.74	17.23	-0.01	1.00696
				x̅ ΔCt	19.13					x̅ ΔCt	14.16					x̅ ΔCt	14.71
		ISM_A1 (modified GEM pH 4.5)
	Sample	Ct 16S rRNA		Ct virB2	ΔCt	ΔΔCt	2-ΔΔCt	x̅ Fold change		Ct asRNA_0067	ΔCt	ΔΔCt	2-ΔΔCt	x̅ Fold change		Ct bspB	ΔCt	ΔΔCt	2-ΔΔCt	x̅ Fold change
	1a	7.93		19.71	11.78	-7.35	163.144	174.8		18.54	10.61	-3.55	11.7127	11.9		21.96	14.03	-0.68	1.60214	1.5
	1b	7.8		19.52	11.72	-7.41	170.072			18.49	10.69	-3.47	11.0809			21.92	14.12	-0.59	1.50525
	2a	8.56		20.26	11.7	-7.43	172.446			19.01	10.45	-3.71	13.0864			22.73	14.17	-0.54	1.45397
	2b	7.61		19.17	11.56	-7.57	190.019			18.15	10.54	-3.62	12.295			21.69	14.08	-0.63	1.54756
	3a	8.05		19.69	11.64	-7.49	179.769			18.64	10.59	-3.57	11.8762			22.12	14.07	-0.64	1.55833
	3b	8.29		19.98	11.69	-7.44	173.645			18.89	10.6	-3.56	11.7942			22.39	14.1	-0.61	1.52626
		MM1 pH 4.5
	Sample	Ct 16S rRNA		Ct virB2	ΔCt	ΔΔCt	2-ΔΔCt	x̅ Fold change		Ct asRNA_0067	ΔCt	ΔΔCt	2-ΔΔCt	x̅ Fold change		Ct bspB	ΔCt	ΔΔCt	2-ΔΔCt	x̅ Fold change
	1a	7.68		21.89	14.21	-4.92	30.2738	31.9		20.21	12.14	-2.02	4.05584	4.2		22.06	14.38	-0.33	1.25701	1.1
	1b	8.12		22.28	14.16	-4.97	31.3414			20.39	12.27	-1.89	3.70635			22.54	14.42	-0.29	1.22264
	2a	7.96		22.03	14.07	-5.06	33.3589			19.94	11.98	-2.18	4.53154			22.46	14.5	-0.21	1.15669
	2b	8.23		22.41	14.18	-4.95	30.91			20.3	12.07	-2.09	4.25748			22.75	14.52	-0.19	1.14076
	3a	7.72		21.67	13.95	-5.18	36.2523			19.57	11.85	-2.31	4.95883			22.21	14.49	-0.22	1.16473
	3b	7.47		21.71	14.24	-4.89	29.6508			19.66	12.19	-1.97	4.17748			22.01	14.54	-0.17	1.12506
		Brucella Broth pH 4.5
	Sample	Ct 16S rRNA		Ct virB2	ΔCt	ΔΔCt	2-ΔΔCt	x̅ Fold change		Ct asRNA_0067	ΔCt	ΔΔCt	2-ΔΔCt	x̅ Fold change		Ct bspB	ΔCt	ΔΔCt	2-ΔΔCt	x̅ Fold change
	1a	8.98		27.64	18.66	0.47	0.721965	0.7		21.98	12.99	-1.17	2.25012	2.1		22.53	13.55	-1.16	2.23457	2.2
	1b	8.46		27.02	18.56	0.57	0.673617			21.41	12.95	-1.21	2.31338			21.86	13.4	-1.31	2.47942
	2a	8.82		27.56	18.74	0.39	0.76313			21.92	13.1	-1.06	2.08493			22.48	13.66	-1.05	2.07053
	2b	9.02		27.61	18.59	0.54	0.687771			22.05	13.03	-1.13	2.18859			22.5	13.48	-1.23	2.34567
	3a	8.27		26.97	18.7	0.43	0.742262			21.39	13.12	-1.04	2.05623			21.88	13.61	-1.1	2.14355
	3b	7.86		26.42	18.56	0.57	0.673617			20.93	13.07	-1.09	2.12874			21.28	13.42	-1.29	2.44528

## Sheet: 2308 vs mutant (RT-qPCR)
		S2308 (Control)
	Sample	Ct 16S rRNA		Ct virB2	ΔCt	ΔΔCt	2-ΔΔCt			Ct bspB	ΔCt	ΔΔCt	2-ΔΔCt
	1a	7.84		17.34	9.52	0.01	0.988286			22.76	14.92	-0.06	1.04247
	1b	7.69		17.04	9.35	-0.16	1.11188			22.65	14.96	-0.1	1.07177
	2a	7.94		17.57	9.63	0.12	0.915734			22.78	14.84	0.02	0.986233
	2b	7.74		17.16	9.42	-0.09	1.05922			22.56	14.82	0.04	0.972655
	3a	7.8		17.29	9.49	-0.02	1.00905			22.64	14.84	0.02	0.986233
	3b	7.89		17.5	9.61	0.1	0.928517			22.68	14.79	0.07	0.952638
				x̅ ΔCt	9.51					x̅ ΔCt	14.86
		ΔasRNA_0067
		Ct rRNA16S		Ct virB2	ΔCt	ΔΔCt	2-ΔΔCt	x̅ Fold change		Ct bspB	ΔCt	ΔΔCt	2-ΔΔCt	x̅ Fold change
	1a	8.92		22.72	13.8	-4.29	19.5622	-20.6		23.36	14.44	-0.42	1.33793	-1.4
	1b	8.54		22.32	13.78	-4.27	19.2929			22.83	14.29	-0.57	1.48452
	2a	9.14		23.03	13.89	-4.38	20.8215			23.48	14.34	-0.52	1.43396
	2b	9.23		23.05	13.82	-4.31	19.8353			23.55	14.32	-0.54	1.45397
	3a	8.76		22.76	14	-4.49	22.4711			23.13	14.37	-0.49	1.40444
	3b	8.66		22.64	13.98	-4.47	22.1618			23.06	14.4	-0.46	1.37554
